# Supplementary material for: Computer-Aided Prediction, Synthesis, and Characterization of Magnetic Molecularly Imprinted Polymers for the Extraction and Determination of Tolfenpyrad in Lettuce
Source: Foods. 2023 Mar 1;12(5):1045. doi: 10.3390/foods12051045 (PMC10001402; doi:10.3390/foods12051045)
Supplement: Supplementary file 1 [file foods-12-01045-s001.zip]

Archive with 1 entries (1 files):
- foods-2236332-supplementary.pdf
